# Supplementary material for: Detection of 46, XY Disorder of Sex Development (DSD) Based on Plasma Cell-Free DNA and Targeted Next-Generation Sequencing
Source: Genes (Basel). 2021 Nov 25;12(12):1890. doi: 10.3390/genes12121890 (PMC8700836; doi:10.3390/genes12121890)
Supplement: Supplementary file 1 [file genes-12-01890-s001.zip]

Archive with 1 entries (1 files):
- genes-1477055-supplementary.pdf
